# Supplementary material for: Candida antifungal drug resistance in sub-Saharan African populations: A systematic review
Source: F1000Res. 2017 Jan 20;5:2832. Originally published 2016 Dec 8. [Version 2] doi: 10.12688/f1000research.10327.2 (PMC5247777; doi:10.12688/f1000research.10327.2)
Supplement: Antifungal drug resistance of Candida species per region [file f1000research-5-11516-s0000.tgz]

Archive with 1 entries (1 files):
- 5d84bc74-cbe0-4003-9f42-cdc89f5ff46f_Dataset_1_Candida_AST_Review_paper.docx
